# Supplementary material for: Low risk of SARS-CoV-2 in blood transfusion
Source: PLoS One. 2021 Apr 13;16(4):e0249069. doi: 10.1371/journal.pone.0249069 (PMC8043372; doi:10.1371/journal.pone.0249069)
Supplement: S1 Dataset — (XLSX) [file pone.0249069.s001.xlsx]

## Sheet: Raw
Sex	Age	Region	Symptoms	Nationality	Travel History	Swab_2019-nCov	Threshold Cycle_FAM	Threshold Cycle_VIC	Blood_2019-nCov_Blood	Recovery_status	Blood_Ct_FAM	Blood_Ct_Vic
M	38	ASHANTI	Asymptomatic	Ghanaian	-	POSITIVE	33.64	37.43	negative	No	-999	-999
M	32	ASHANTI	Asymptomatic	Ghanaian	-	POSITIVE	34.27	38.4	negative	No	-999	-999
F	34	ASHANTI	Asymptomatic	Ghanaian	-	POSITIVE	30.77	34.02	negative	No	-999	-999
M	29	ASHANTI	Asymptomatic	Ghanaian	-	POSITIVE	34.26	37.98	negative	No	-999	-999
M	25	ASHANTI	Asymptomatic	Ghanaian	-	POSITIVE	34.01	39.38	negative	No	-999	-999
M	46	ASHANTI	Asymptomatic	Ghanaian	-	POSITIVE	37.54	39.71	negative	No	-999	-999
M	26	ASHANTI	Asymptomatic	Ghanaian	-	POSITIVE	35.49	39.97	negative	No	-999	-999
M	37	ASHANTI	Asymptomatic	Ghanaian	-	POSITIVE	36.58	37.9	negative	No	-999	-999
M	28	ASHANTI	Asymptomatic	Ghanaian	-	POSITIVE	33.67	37.25	negative	No	-999	-999
M	39	ASHANTI	Asymptomatic	Ghanaian	-	POSITIVE	25.95	29.42	negative	No	-999	-999
M	27	ASHANTI	Asymptomatic	Ghanaian	-	POSITIVE	33	38.06	negative	No	-999	-999
M	40	ASHANTI	Asymptomatic	Ghanaian	-	POSITIVE	29.74	30.5	negative	No	-999	-999
F	32	ASHANTI	Asymptomatic	Ghanaian	-	POSITIVE	36.14	36.93	negative	No	-999	-999
M	27	ASHANTI	Asymptomatic	Ghanaian	-	POSITIVE	-999	-999	negative	No	-999	-999
M	40	ASHANTI	Asymptomatic	Ghanaian	-	POSITIVE	34.64	39.91	negative	No	-999	-999
M	32	ASHANTI	Asymptomatic	Ghanaian	-	POSITIVE	36.13	36.28	negative	No	-999	-999
M	32	ASHANTI	Asymptomatic	Ghanaian	-	POSITIVE	34.77	36.84	negative	No	-999	-999
M	49	ASHANTI	Asymptomatic	Ghanaian	-	POSITIVE	36.32	37.48	negative	No	-999	-999
M	40	ASHANTI	Asymptomatic	Ghanaian	-	POSITIVE	35.41	36.45	negative	No	-999	-999
M	33	ASHANTI	Asymptomatic	Ghanaian	-	POSITIVE	35.82	36.54	negative	No	-999	-999
M	30	ASHANTI	Asymptomatic	Ghanaian	-	POSITIVE	35.1	36.7	negative	No	-999	-999
M	40	ASHANTI	Asymptomatic	Ghanaian	-	POSITIVE	16.24	20.26	negative	No	-999	-999
M	34	ASHANTI	Asymptomatic	Ghanaian	-	negative	-999	-999	negative	No	-999	-999
F	34	ASHANTI	Asymptomatic	Ghanaian	-	POSITIVE	22.37	23.35	negative	No	-999	-999
M	48	ASHANTI	Asymptomatic	Ghanaian	-	POSITIVE	34.22	35.16	negative	No	-999	-999
F	39	ASHANTI	Asymptomatic	Ghanaian	-	POSITIVE	35.25	39.06	negative	No	-999	-999
M	42	ASHANTI	Asymptomatic	Ghanaian	-	POSITIVE	29.77	33.29	negative	No	-999	-999
F	26	ASHANTI	Asymptomatic	Ghanaian	-	POSITIVE	20.38	23.29	negative	No	-999	-999
M	47	ASHANTI	Asymptomatic	Ghanaian	-	POSITIVE	26.47	29.61	negative	No	-999	-999
F	26	ASHANTI	Nausea/vomiting, headache	Ghanaian	-	POSITIVE	34.58	38.32	negative	No	-999	-999
M	42	ASHANTI	General weakness, cough	Ghanaian	-	POSITIVE	31.81	34.81	negative	No	-999	-999
M	36	ASHANTI	Asymptomatic	Ghanaian	-	POSITIVE	22.52	27	negative	No	-999	-999
F	37	ASHANTI	Asymptomatic	Ghanaian	-	POSITIVE	33.45	37.49	negative	No	-999	-999
F	27	ASHANTI	Asymptomatic	Ghanaian	-	POSITIVE	15.76	18.52	negative	No	-999	-999
F	56	ASHANTI	Asymptomatic	Ghanaian	-	POSITIVE	34.08	37.59	negative	No	-999	-999
F	47	ASHANTI	Cough	Ghanaian	-	POSITIVE	-999	-999	negative	No	-999	-999
M	23	ASHANTI	General weakness,cough,runny nose,shortness of breath,headache	Ghanaian	-	POSITIVE	-999	-999	negative	No	-999	-999
F	37	ASHANTI	Asymptomatic	Ghanaian	-	POSITIVE	12.8	15.58	negative	No	-999	-999
F	44	ASHANTI	History of fever/chills,cough,sore throat,runny nose,nausea/vomiting,headache	Ghanaian	-	POSITIVE	-999	-999	negative	No	-999	-999
F	24	ASHANTI	Asymptomatic	Ghanaian	-	POSITIVE	37.51	38.74	negative	No	-999	-999
F	30	ASHANTI	Asymptomatic	Ghanaian	-	POSITIVE	29.23	32.78	negative	No	-999	-999
F	35	ASHANTI	Asymptomatic	Ghanaian	-	POSITIVE	17.79	20.3	negative	No	-999	-999
M	40	ASHANTI	Asymptomatic	Ghanaian	-	POSITIVE	32.88	36.13	negative	No	-999	-999
M	41	ASHANTI	Asymptomatic	Ghanaian	-	POSITIVE	34	35.76	negative	No	-999	-999
F	30	ASHANTI	Fever, weakness	Ghanaian	-	POSITIVE	34.94	39.25	negative	No	-999	-999
F	24	ASHANTI	Asymptomatic	Ghanaian	-	POSITIVE	27.98	31.44	negative	No	-999	-999
F	32	ASHANTI	Asymptomatic	Ghanaian	-	POSITIVE	35.87	38.8	negative	No	-999	-999
M	30	ASHANTI	Asymptomatic	Ghanaian	-	POSITIVE	25.51	28.41	negative	No	-999	-999
F	30	ASHANTI	Fever, sore throat, headache, runny nose	Ghanaian	-	POSITIVE	15.97	-999	negative	No	-999	-999
F	27	ASHANTI	General weakness	Ghanaian	-	POSITIVE	25.1	29.4	negative	No	-999	-999
M	37	ASHANTI	Weakness, cough, sore throat, runnny nose, headache, pain	Ghanaian	-	POSITIVE	35	39.12	negative	No	-999	-999
M	48	ASHANTI	Asymptomatic	Ghanaian	-	POSITIVE	26.25	39.36	negative	No	-999	-999
F	31	ASHANTI	Asymptomatic	Ghanaian	-	POSITIVE	38.3	39.33	negative	No	-999	-999
F	36	AHAFO	Anosmia,general weakness,sore throat,headache,abdominal pain	Ghanaian	-	POSITIVE	38.32	38.5	negative	No	-999	-999
F	22	AHAFO	Nausea,abdominal and joint pain	Ghanaian	-	POSITIVE	35.9	39.97	negative	No	-999	-999
M	38	ASHANTI	Asymptomatic	Ghanaian	-	POSITIVE	35.11	36.29	negative	No	-999	-999
F	29	ASHANTI	Asymptomatic	Ghanaian	-	POSITIVE	-999	-999	negative	No	-999	-999
M	26	ASHANTI	Fever	Ghanaian	-	POSITIVE	37.67	-999	negative	No	-999	-999
F	39	ASHANTI	Asymptomatic	Ghanaian	-	POSITIVE	39.15	38.83	negative	No	-999	-999
F	23	ASHANTI	Fever, cough	Ghanaian	-	POSITIVE	20.43	22.04	negative	No	-999	-999
M	24	ASHANTI	Loss of smell	Ghanaian	-	POSITIVE	22.51	23.61	negative	No	-999	-999
M	27	ASHANTI	Fever, cough	Ghanaian	-	POSITIVE	23.02	24.16	negative	No	-999	-999
F	29	ASHANTI	Fever	Ghanaian	-	POSITIVE	33.48	35.21	negative	No	-999	-999
M	37	ASHANTI	Fever, weakness, chest pain	Ghanaian	-	POSITIVE	36.66	37.84	negative	No	-999	-999
F	23	ASHANTI	Asymptomatic	Ghanaian	-	POSITIVE	36.13	38.02	negative	No	-999	-999
M	24	ASHANTI	Weakness, loss of smell	Ghanaian	-	POSITIVE	-999	38.29	negative	No	-999	-999
F	48	ASHANTI	Cough, sore nthroat	Ghanaian	-	POSITIVE	20.72	21.54	negative	No	-999	-999
M	23	ASHANTI	Asymptomatic	Ghanaian	-	POSITIVE	35.76	37.25	negative	No	-999	-999
F	25	ASHANTI	Fever, weakness, cough, runny nose, sore throat, nausea, loss of smell	Ghanaian	-	POSITIVE	27.13	27.48	negative	No	-999	-999
M	38	ASHANTI	Asymptomatic	Ghanaian	-	POSITIVE	38.29	-999	negative	No	-999	-999
M	22	ASHANTI	Fever, weakness, cough, runny nose, sore throat, nausea, loss of smell	Ghanaian	-	POSITIVE	36.1	38.73	negative	No	-999	-999
M	25	ASHANTI	Asymptomatic	Ghanaian	-	POSITIVE	36.03	39.98	negative	No	-999	-999
M	37	ASHANTI	Asymptomatic	Ghanaian	-	POSITIVE	30.67	34.56	negative	No	-999	-999
F	23	ASHANTI	Asymptomatic	Ghanaian	-	POSITIVE	28.18	31.75	negative	No	-999	-999
M	41	ASHANTI	Asymptomatic	Ghanaian	-	POSITIVE	36.59	36.5	negative	No	-999	-999
M	28	ASHANTI	Asymptomatic	Ghanaian	-	POSITIVE	36.49	37.1	negative	No	-999	-999
F	35	ASHANTI	Asymptomatic	Ghanaian	-	negative	-999	-999	negative	Yes	-999	-999
M	31	ASHANTI	Asymptomatic	Ghanaian	-	negative	-999	-999	POSITIVE	Yes	35.5	36.14
M	50	ASHANTI	Asymptomatic	Ghanaian	-	negative	-999	-999	Indeterminate	Yes	39	-999
M	35	ASHANTI	Asymptomatic	Ghanaian	-	negative	-999	-999	negative	Yes	-999	-999
F	37	ASHANTI	Asymptomatic	Ghanaian	-	negative	-999	-999	negative	Yes	-999	-999
F	31	ASHANTI	Asymptomatic	Ghanaian	-	negative	-999	-999	negative	Yes	-999	-999
F	37	ASHANTI	Asymptomatic	Ghanaian	-	negative	-999	-999	negative	Yes	-999	-999
M	30	ASHANTI	Asymptomatic	Ghanaian	-	negative	-999	-999	negative	Yes	-999	-999
M	44	ASHANTI	Asymptomatic	Ghanaian	-	negative	-999	-999	negative	Yes	-999	-999
M	46	ASHANTI	Asymptomatic	Ghanaian	-	negative	-999	-999	negative	Yes	-999	-999
M	27	ASHANTI	Asymptomatic	Ghanaian	-	negative	-999	-999	negative	Yes	-999	-999
M	32	ASHANTI	Asymptomatic	Ghanaian	-	negative	-999	-999	negative	Yes	-999	-999
M	33	ASHANTI	Asymptomatic	Ghanaian	-	negative	-999	-999	negative	Yes	-999	-999
M	25	ASHANTI	Asymptomatic	Ghanaian	-	negative	-999	-999	negative	Yes	-999	-999
M	24	ASHANTI	Asymptomatic	Ghanaian	-	negative	-999	-999	negative	Yes	-999	-999
M	36	ASHANTI	Asymptomatic	Ghanaian	-	negative	-999	-999	negative	Yes	-999	-999
F	34	ASHANTI	Asymptomatic	Ghanaian	-	negative	-999	-999	negative	Yes	-999	-999
F	33	ASHANTI	Asymptomatic	Ghanaian	-	negative	-999	-999	negative	Yes	-999	-999
M	30	ASHANTI	Asymptomatic	Ghanaian	-	POSITIVE	25.51	-999	negative	No	-999	-999
F	27	ASHANTI	Asymptomatic	Ghanaian	-	POSITIVE	39.07	-999	negative	No	-999	-999
F	24	ASHANTI	Asymptomatic	Ghanaian	-	POSITIVE	24.38	-999	negative	No	-999	-999

## Sheet: Code
Variable	Codind/Interpretation
Date of Onset of Symptoms	Date of onset of symptoms
Sex	Gender of subjects; M= Male, F = female
Age	Age of subjects
Region	Region of subjects
Symptoms	Symptoms presented by subjects
Nationality	Nationality of subjects
Travel History	Travel history of subjects
2019-nCov	Results from swabs/sputum samples
Threshold Cycle_FAM	Cycling threshold of FAM dye
Threshold Cycle_VIC	Cycling threshold of Vic dye
Swab_2019-nCov_Blood	PCR for Blood
Recovery_status	Status of patients
Blood_Ct_FAM	Cycling threshold of FAM dye
Blood_Ct_Vic	Cycling threshold of Vic dye
